# Supplementary material for: Superiority of Mesoporous Silica-Based Amorphous Formulations over Spray-Dried Solid Dispersions
Source: Pharmaceutics. 2022 Feb 16;14(2):428. doi: 10.3390/pharmaceutics14020428 (PMC8878785; doi:10.3390/pharmaceutics14020428)
Supplement: Supplementary file 1 [file pharmaceutics-14-00428-s001.zip]

Archive with 1 entries (1 files):
- pharmaceutics-1601470-supplementary.pdf
